# Supplementary material for: Inter-annual variability of the effects of intrinsic and extrinsic drivers affecting West Nile virus vector Culex pipiens population dynamics in northeastern Italy
Source: Parasit Vectors. 2020 May 29;13:271. doi: 10.1186/s13071-020-04143-w (PMC7260749; doi:10.1186/s13071-020-04143-w)
Supplement: Supplementary file 3 — Additional file 3: Table S4. Coefficients estimates (Est.), 95% confidence intervals (CI), significance and importance (Imp.) of the overall period (2010–2018) and single-year models with averaged parameters. [file 13071_2020_4143_MOESM3_ESM.xlsx]

## Sheet: Table S4
Additional file 3: Table S4. Coefficients estimates (Est.), 95% confidence intervals (CI), significance and importance (Imp.) of the overall period (2010–2018) and single-year models with averaged parameters
	2010-2018					2010					2011					2012					2013					2014					2015					2016					2017					2018
	Est.	CI			Imp.	Est.	CI			Imp.	Est.	CI			Imp.	Est.	CI			Imp.	Est.	CI			Imp.	Est.	CI			Imp.	Est.	CI			Imp.	Est.	CI			Imp.	Est.	CI			Imp.	Est.	CI
Intercept	-0.124	-0.153	-0.095	a	-	-0.192	-0.269	-0.115	a	-	-0.05	-0.114	0.014		-	-0.054	-0.152	0.045		-	-0.032	-0.154	0.091		-	-0.045	-0.134	0.044		-	-0.126	-0.194	-0.058	a	-	-0.145	-0.217	-0.073	a	-	-0.24	-0.316	-0.163	a	-	-0.227	-0.31	-0.144	a
GMP(1)	-0.738	-0.761	-0.714	a	1	-0.484	-0.556	-0.412	a	1	-0.597	-0.662	-0.532	a	1	-0.597	-0.682	-0.512	a	1	-0.871	-0.937	-0.805	a	1	-0.599	-0.687	-0.511	a	1	-0.702	-0.756	-0.648	a	1	-0.738	-0.798	-0.677	a	1	-0.796	-0.856	-0.735	a	1	-0.914	-0.971	-0.858	a
DT.h(1)	0.883	0.854	0.912	a	1	0.899	0.813	0.985	a	1	0.657	0.589	0.726	a	1	0.839	0.753	0.924	a	1	0.993	0.905	1.08	a	1	0.844	0.756	0.932	a	1	0.813	0.735	0.891	a	1	0.908	0.838	0.978	a	1	1.005	0.912	1.098	a	1	1.251	1.164	1.337	a
PREC	0	-0.01	0.009		0.26	-0.036	-0.151	0.018		0.53	-0.002	-0.041	0.024		0.27	-0.005	-0.071	0.038		0.29	0.005	-0.013	0.041		0.37	0	-0.029	0.027		0.25	0	-0.017	0.017		0.27	0.023	-0.007	0.085		0.59	0.002	-0.019	0.032		0.26	0.019	-0.012	0.083
PREC.k15d(1)	0.006	-0.001	0.02		0.62	0.005	-0.032	0.065		0.3	0.01	-0.011	0.055		0.45	-0.012	-0.069	0.013		0.44	-0.011	-0.05	0.006		0.53	0.005	-0.027	0.059		0.29	0.048	0.022	0.073	a	1	0.01	-0.008	0.047		0.49	0.003	-0.016	0.037		0.31	-0.006	-0.041	0.01
T.k15d	0.001	-0.006	0.013		0.3	0.002	-0.036	0.049		0.26	0.01	-0.011	0.056		0.44	0.001	-0.033	0.038		0.24	-0.014	-0.055	0.005		0.57	0.01	-0.008	0.049		0.47	-0.011	-0.056	0.011		0.47	0.004	-0.011	0.031		0.34	0.001	-0.019	0.029		0.25	0.003	-0.014	0.032
T.sd15d(1)	0.005	-0.001	0.018		0.61	0.008	-0.023	0.068		0.37	-0.001	-0.035	0.028		0.27	0.001	-0.029	0.039		0.24	-0.009	-0.046	0.009		0.47	0.042	0.009	0.085	d	0.89	0.009	-0.012	0.055		0.43	-0.047	-0.074	-0.02	a	1	-0.004	-0.042	0.018		0.3	0.024	-0.003	0.071
T.night(1)	-0.004	-0.026	0.006		0.44	-0.114	-0.185	-0.044	b	0.99	0.013	-0.015	0.072		0.46	-0.082	-0.153	-0.021	c	0.94	0	-0.037	0.038		0.26	0.015	-0.036	0.12		0.36	-0.008	-0.063	0.02		0.37	-0.006	-0.077	0.038		0.29	-0.017	-0.092	0.017		0.46	0.013	-0.022	0.084
DMI15d(1)	0.014	0.003	0.027	d	0.92	0.022	-0.006	0.072		0.65	0.006	-0.024	0.058		0.33	0.045	-0.001	0.127		0.72	-0.052	-0.086	-0.02	b	0.99	0.011	-0.019	0.075		0.4	-0.01	-0.056	0.011		0.46	0.003	-0.021	0.043		0.3	0.009	-0.009	0.047		0.46	0.049	0.012	0.096	d
GDD15d (1)	0.016	-0.001	0.049		0.66	0.006	-0.073	0.118		0.28	0.081	0.02	0.158	d	0.92	0.047	-0.011	0.178		0.56	0.002	-0.069	0.084		0.28	-0.175	-0.314	-0.055	c	0.95	0.001	-0.056	0.066		0.26	-0.018	-0.118	0.027		0.4	-0.016	-0.122	0.034		0.37	-0.102	-0.197	-0.024	c
NDVI15d(1)	0.04	0.018	0.062	a	1	0.013	-0.032	0.106		0.36	0	-0.054	0.056		0.25	0.002	-0.073	0.089		0.24	0.1	0.033	0.172	b	0.98	0.085	0.024	0.159	c	0.93	0.083	0.024	0.146	c	0.97	0.064	0.014	0.13	d	0.89	-0.022	-0.107	0.017		0.48	0.007	-0.041	0.088
‘a’ P < 0.001; ‘b’ P < 0.01; ‘c’ P < 0.05; ‘d’ P < 0.1;
(1)Variables graphically shown in Fig. 2
[truncated: 1 more columns]
